# Supplementary material for: Population structure, demographic history and local adaptation of the grass carp
Source: BMC Genomics. 2019 Jun 7;20:467. doi: 10.1186/s12864-019-5872-1 (PMC6555922; doi:10.1186/s12864-019-5872-1)
Supplement: Supplementary file 11 — Table S4. List of annotated genes under putative selection identified by outlier tests and Bayenv association tests. (XLSX 20 kb) [file 12864_2019_5872_MOESM11_ESM.xlsx]

## Sheet: Sheet1
	Table S4 List of annotated genes under putative selection identified by outlier tests and Bayenv association tests.
	Locus	Gene name		Putative selection				Outlier tests
				Locus_1	Locus_2	Locus_3		Locus_1	Locus_2	Locus_3
	171060_60	solute carrier family 25 (pyrimidine nucleotide carrier ), member 36a		positive				Arlequin/BayeScan
	142041_25	SET domain containing 3		positive				Arlequin
	288_52	Rac/Cdc42 guanine nucleotide exchange factor (GEF) 6		positive				Arlequin/BayeScan
	35754_6	FK506 binding protein 16		positive				Arlequin
	64753_18, 64756_14	Unknown Protein		balancing	positive			Arlequin/BayeScan	Arlequin
	193915_10	coiled-coil domain containing 114		positive				Arlequin
	100723_7	phospholipase A2, group IB (pancreas)		balancing				Arlequin
	251345_75	collagen, type XIV, alpha 1a		balancing				Arlequin/BayeScan
	98085_41	arrestin domain containing 2		positive				Arlequin
	103905_74	runt-related transcription factor 1; translocated to, 1 (cyclin D-related)		positive				Arlequin
	261629_84	Rh blood group, D antigen		positive				Arlequin
	428_2	coagulation factor IXa		positive				Arlequin
	80148_45	methylcrotonoyl-CoA carboxylase 2 (beta)		positive				Arlequin
	16311_16	uroporphyrinogen decarboxylase		positive				Arlequin/BayeScan
	260956_49	MAP/microtubule affinity-regulating kinase 3a		positive				Bayenv
	75401_88	dynamin 2a		positive				Arlequin
	112997_11	SET and MYND domain containing 1a		positive				Arlequin/BayeScan
	88973_37	parathyroid hormone 1 receptor b		positive				Arlequin
	224430_71	focadhesin		positive				Bayenv
	18073_0	hypocretin (orexin) receptor 2		positive				Bayenv
	164607_32	solute carrier family 24 (sodium/potassium/calcium exchanger), member 5		positive				Arlequin
	253564_74	cilia and flagella associated protein 206		positive				Bayenv
	196672_77, 196673_62	inositol 1,4,5-trisphosphate receptor, type 1b		positive	positive			Arlequin/BayeScan	Arlequin/BayeScan
	257854_28	retinoschisin 1a		balancing				Arlequin
	80064_36	threonyl-tRNA synthetase		positive				Arlequin
	217623_13	teneurin transmembrane protein 1		positive				Arlequin/BayeScan
	121494_2	calcium channel, voltage-dependent, gamma subunit 2a		positive				Arlequin/BayeScan
	212835_51	meteorin, glial cell differentiation regulator		balancing				Arlequin
	12991_99	coatomer protein complex, subunit alpha		positive				Arlequin/BayeScan
	55704_46	DAZ interacting zinc finger protein 1		balancing				Arlequin
	257790_75	zgc:101699		balancing				Arlequin/BayeScan
	186290_62	dynein, axonemal, heavy chain 6		positive				Arlequin
	223973_22	ephrin-B3b		balancing				Arlequin/BayeScan
	138498_49	EF-hand domain family, member D1		balancing				Arlequin/BayeScan
	174888_99	vitamin K epoxide reductase complex, subunit 1-like 1		positive				Arlequin
	154823_31	si:ch211-241j12.3		positive				Arlequin/BayeScan
	214049_38	hyaluronoglucosaminidase 6		balancing				Arlequin/BayeScan
	157131_2	aryl-hydrocarbon receptor repressor b		positive				Bayenv
	149895_37	ecotropic viral integration site 5 like		positive				BayeScan
	154717_26, 154718_5	Unknown Protein		balancing	balancing			Arlequin	Arlequin
	1208_44	cathepsin O		positive				Arlequin/BayeScan
	65072_11	kinesin family member C3		balancing				Arlequin
	167006_90	PITPNM family member 3		positive				Arlequin
	20282_66	solute carrier family 22 (organic anion transporter), member 6, like		positive				Bayenv
	86_83	neuronal PAS domain protein 4a		positive				Arlequin/BayeScan
	16303_5	zinc finger, SWIM-type containing 5		positive				Arlequin/BayeScan
	159431_56	dual specificity phosphatase 22a		positive				Arlequin
	125356_22	breast carcinoma amplified sequence 3		positive				BayeScan
	81903_36	Unknown Protein		positive				Arlequin/Bayenv
	101868_52	zgc:64022		positive				Arlequin/BayeScan
	18631_69	Unknown Protein		positive				Arlequin/BayeScan
	226597_13	Rho GTPase activating protein 6		positive				Arlequin/BayeScan
	186990_38	phospholipase D family, member 6		positive				Arlequin/BayeScan
	42448_89	adenylate cyclase 2a		balancing				Arlequin/BayeScan
	80935_48	microtubule-associated protein 1B		balancing				Arlequin
	218010_9	glutamate receptor, metabotropic 2a		positive				Arlequin
	294117_11	Kruppel-like factor 13		balancing				Arlequin
	72433_41	zgc:194330		balancing				Arlequin/BayeScan
	15647_88	collagen, type XV, alpha 1b		positive				Arlequin/BayeScan
	9283_51	ATPase type 13A2		positive				Arlequin/BayeScan
	127644_48	Src homology 2 domain containing transforming protein D, b		balancing				Arlequin/BayeScan
	26787_88	Rho GTPase activating protein 15		positive				BayeScan
	11596_10	catenin (cadherin-associated protein), delta 2b		balancing				BayeScan
	192935_36	protocadherin 1a		positive				BayeScan
	184706_94	sidekick cell adhesion molecule 1b		positive				Bayenv
	206876_25	Unknown Protein		positive				Arlequin/BayeScan
	136002_16	protein phosphatase, Mg2+/Mn2+ dependent, 1La		balancing				Arlequin
	18762_43	Unknown Protein		positive				Arlequin
	172599_9	REV3-like, polymerase (DNA directed), zeta, catalytic subunit		balancing				Arlequin
	180282_8	synaptosomal-associated protein, 47		balancing				Arlequin/BayeScan
	123499_13	Unknown Protein		balancing				Arlequin
	54412_71, 54413_49	zinc finger, GATA-like protein 1		positive	positive			Arlequin	Arlequin
	84088_51	peroxisome proliferator-activated receptor gamma, coactivator 1 alpha		positive				Arlequin
	16317_9	trimethylguanosine synthase 1		positive				Arlequin
	217230_13	activating transcription factor 5a		positive				Arlequin
	15227_19, 15228_52	family with sequence similarity 129, member Ab		positive	positive			Arlequin/BayeScan	Arlequin/BayeScan
	223407_5	Unknown Protein		balancing				Arlequin
	34763_5	matrilin 3b		positive				Bayenv
	192694_56, 192697_50	chondroitin sulfate synthase 3		balancing	balancing			Arlequin	Arlequin
	26600_28	SUMO1/sentrin specific peptidase 7a		balancing				Arlequin/BayeScan
	190747_14	paralemmin 2		positive				Arlequin
	71874_96, 71873_18	si:dkey-42p8.3		positive	positive			Arlequin	Arlequin/BayeScan
	171233_5, 171234_2	si:ch211-156p11.1		positive	balancing			Arlequin/BayeScan	Arlequin/BayeScan
	46830_17	phosphatidylinositol-3,4,5-trisphosphate-dependent Rac exchange factor 2		balancing				Arlequin/BayeScan
	80080_3, 80237_17	multiple C2 domains, transmembrane 1a		positive	positive			Arlequin	Arlequin
	111907_21	heterogeneous nuclear ribonucleoprotein U-like 1 like		positive				Arlequin
	148854_20	A kinase (PRKA) anchor protein 9		positive				Arlequin/BayeScan
	123126_25	WD repeat domain 37		positive				Arlequin/BayeScan
	69980_18	CLOCK-interacting pacemaker b		positive				Arlequin/BayeScan
	13427_44	cadherin 24, type 2b		positive				Arlequin/BayeScan
	169205_0	Unknown Protein		balancing				Arlequin
	62737_15	GRAM domain containing 1A		positive				Arlequin
	82109_76	Rho GTPase activating protein 10		positive				Arlequin
	187308_7	DDB1 and CUL4 associated factor 15		positive				Bayenv
	241241_77, 241242_46	vitellogenin 4		balancing	balancing			Arlequin	BayeScan
	95318_76	prickle homolog 3		balancing				Arlequin
	113810_70	centrosomal protein 170B		positive				Arlequin/BayeScan
	231988_25	angel homolog 1 (Drosophila)		positive				BayeScan
	197819_21	si:dkey-100n19.2		positive				BayeScan
	215046_17	paxillin a		positive				Arlequin/BayeScan
	15320_73	septin 2		positive				BayeScan
	88685_10	Rho-related BTB domain containing 1		balancing				Arlequin
	200055_57	heat shock protein 12A		positive				Arlequin
	71405_11	si:dkey-78l4.13		balancing				Arlequin
	148784_58	Unknown Protein		positive				Arlequin/BayeScan
	187485_17	SWI/SNF related, matrix associated, actin dependent regulator of chromatin, subfamily a, member 5		positive				Bayenv
	200696_57	protein phosphatase 1, regulatory subunit 3Ca		positive				Arlequin
	200786_81	glutaminyl-peptide cyclotransferase		balancing				Arlequin
	122069_4	SET domain containing 1A		positive				Arlequin/BayeScan
	115993_22, 234495_32,234496_5	Unknown Protein		positive	balancing	balancing		Bayenv	Arlequin/BayeScan	Arlequin/BayeScan
	116154_22	shisa family member 8b		positive				Arlequin
	92870_26	teneurin transmembrane protein 3		positive				BayeScan
	138414_27	stromal interaction molecule 1a		balancing				Arlequin
	89997_87	Unknown Protein		positive				Arlequin/BayeScan
	43972_76	glutamate-rich WD repeat containing 1		balancing				Arlequin
	260825_6	discs, large homolog 5a (Drosophila)		positive				Bayenv
	94979_93	bone morphogenetic protein 1a		balancing				Arlequin
	89448_41	family with sequence similarity 57, member Bb		positive				BayeScan
	24792_53	adenosine deaminase, RNA-specific, B1b		positive				Bayenv
	71651_41	low density lipoprotein receptor-related protein 1Ba		positive				Arlequin
	20759_76	syntaxin 5A, like		balancing				Arlequin
	123936_20	si:ch211-157j23.3		balancing				Arlequin/BayeScan
	176465_19	ankyrin 2b, neuronal		positive				Arlequin
	208115_92	progestin and adipoQ receptor family member VIII		positive				Arlequin
	49704_13	plexin C1		positive				Bayenv
	12267_91	coiled-coil domain containing 24		positive				Arlequin/BayeScan
	216504_76	abhydrolase domain containing 17B		positive				Arlequin
	173933_22	tetratricopeptide repeat domain 3		balancing				Arlequin
	221988_10	nuclear autoantigenic sperm protein (histone-binding)		positive				BayeScan
	154697_21	methylmalonic aciduria (cobalamin deficiency) cblC type, with homocystinuria		positive				Arlequin/BayeScan
	143962_35	Kazal-type serine peptidase inhibitor domain 2		positive				Bayenv
	164854_7	si:ch211-15j1.3		positive				Arlequin/BayeScan
	19598_1	si:ch211-12m10.1		positive				Bayenv
	209400_34	sorting nexin 14		positive				BayeScan
	7592_34, 7609_16	plexin A2		positive	balancing			Arlequin/BayeScan	Arlequin
	106698_26	DnaJ (Hsp40) homolog, subfamily B, member 9a		balancing				BayeScan
	264328_59	mitochondrial calcium uptake 1		positive				Arlequin/BayeScan
	152738_51	discs, large homolog 4b (Drosophila)		positive				Arlequin
	192608_12	dihydropyrimidinase-like 2b		positive				Arlequin
	15688_15	mitochondrial ribosomal protein L34		positive				Arlequin
	52346_39	contactin 3a, tandem duplicate 1		positive				Arlequin
	97508_37	discs, large (Drosophila) homolog-associated protein 2b		positive				BayeScan/Bayenv
	15735_87	angiopoietin-like 4		positive				Arlequin/BayeScan
	8342_81	laminin, beta 2 (laminin S)		balancing				Arlequin
	82305_23	RAD50 homolog, double strand break repair protein		balancing				Arlequin/BayeScan
	132831_55	poly(A) binding protein, cytoplasmic 1a		positive				Arlequin/BayeScan
	121651_50	synaptotagmin III		positive				Arlequin/BayeScan
	40274_26	kinesin light chain 4		positive				Bayenv
	73936_4	forkhead box N3		positive				Arlequin/BayeScan
	46938_30	solute carrier organic anion transporter family member 5A1a		positive				Arlequin
	166511_16	si:zfos-2330d3.7		balancing				Arlequin
	133706_64	si:ch211-226h7.8		balancing				Arlequin
	235259_16, 235261_64	Unknown Protein		positive	positive			Arlequin/BayeScan	Arlequin/BayeScan
	137368_19	si:ch211-272b8.6		positive				Arlequin
	176165_47	si:ch1073-55a19.2		positive				Bayenv
	136862_77	neurofibromin 1a		positive				BayeScan
	41387_4	si:dkey-208m12.3		balancing				Arlequin
	126598_24	sortilin-related receptor, L(DLR class) A repeats containing		positive				Bayenv
	130005_31, 130006_41	thrombospondin 4a		positive	positive			Arlequin	Arlequin
	99155_17	Pim proto-oncogene, serine/threonine kinase, related 56		positive				Bayenv
	102255_58	Unknown Protein		positive				Arlequin
	136927_6	doublecortin-like kinase 2b		balancing				Arlequin
	90540_1	dynein, axonemal, heavy chain 9		positive				Arlequin/BayeScan
	33719_31	spectrin repeat containing, nuclear envelope 2b		balancing				Arlequin
	191741_87	solute carrier family 12 (sodium/potassium/chloride transporter), member 2		positive				Arlequin
	449_4	ATPase, Class VI, type 11C		positive				Arlequin
	22828_26	unc-5 netrin receptor Da		balancing				Arlequin
	156027_17	cytoplasmic polyadenylation element binding protein 1a		balancing				Arlequin
	39088_2	SEC24 homolog A, COPII coat complex component		positive				Arlequin
	142399_23	cordon-bleu WH2 repeat protein-like 1b		positive				Arlequin/BayeScan
	89207_14	pleckstrin homology domain containing, family M (with RUN domain) member 1		positive				Arlequin
	288155_83	ectodysplasin A receptor		balancing				Arlequin
	195648_62	meningioma expressed antigen 5 (hyaluronidase) like		positive				Arlequin
	128588_16	protein prenyltransferase alpha subunit repeat containing 1		positive				Arlequin
	222845_65	transforming growth factor, beta receptor III		positive				Arlequin
	145268_30	SEC14 like lipid binding 1		positive				BayeScan
	70169_47	phospholipase C beta 4		positive				Arlequin/BayeScan
	164552_65	fibrillin 2b		positive				Arlequin/BayeScan
	141627_46	ryanodine receptor 2b (cardiac)		positive				Arlequin/BayeScan
	29179_22	zgc:92140		positive				Arlequin/BayeScan
	137100_14	FAT atypical cadherin 4		positive				Arlequin
	130300_8	TAF6 RNA polymerase II, TATA box binding protein (TBP)-associated factor		balancing				Arlequin/BayeScan
	249927_1	premelanosome protein a		positive				Arlequin
	139691_44	Unknown Protein		positive				Bayenv
	157038_25	laminin, alpha 1		balancing				Arlequin
	79661_19	EGF-like repeats and discoidin I-like domains 3a		positive				Arlequin
	236739_93	anthrax toxin receptor 2a		positive				Bayenv
	161875_0	Unknown Protein		positive				Bayenv
	112319_6	si:ch211-271b14.1		positive				Arlequin
	34734_1	sine oculis binding protein homolog (Drosophila) a		positive				Arlequin
	197578_10	Down syndrome cell adhesion molecule like 1		positive				Arlequin
	90450_77	myocardin		positive				Arlequin
	18559_69	tumor protein p53 binding protein, 2a		positive				Bayenv
	204746_45	zinc finger, DHHC-type containing 18b		positive				Arlequin
	46475_78	sema domain, seven thrombospondin repeats (type 1 and type 1-like), transmembrane domain (TM) and short cytoplasmic domain, (semaphorin) 5A		positive				BayeScan
	175196_64	dipeptidyl-peptidase 6a		positive				Bayenv
	58431_0	SHC SH2-domain binding protein 1		balancing				Arlequin
	70731_87	diphthamide biosynthesis 5		positive				Arlequin
	183154_37, 289660_32	neural cell adhesion molecule 2		positive	positive			Arlequin	Arlequin/BayeScan
	56526_51	protein tyrosine phosphatase, receptor type, f, a		positive				Arlequin
	230809_31	si:ch1073-178p5.3		positive				Arlequin/BayeScan
	90195_7	myosin phosphatase Rho interacting protein		balancing				Arlequin
	39144_4	thioredoxin domain containing 15		balancing				Arlequin
	194734_94	nidogen 1b		positive				Arlequin
	121195_31	ras homolog family member T1a		balancing				Arlequin
	215910_21	Rho GTPase activating protein 20b		balancing				Arlequin
	159283_16, 159303_65	si:dkey-9l20.3		balancing	balancing			Arlequin	Arlequin
	1246_36	FAT atypical cadherin 1b		positive				Arlequin/BayeScan
	57790_25	origin recognition complex, subunit 6		positive				Arlequin/BayeScan
	65216_77	Unknown Protein		positive				Arlequin
