# Supplementary material for: Population structure, demographic history and local adaptation of the grass carp
Source: BMC Genomics. 2019 Jun 7;20:467. doi: 10.1186/s12864-019-5872-1 (PMC6555922; doi:10.1186/s12864-019-5872-1)
Supplement: Supplementary file 13 — Table S6. Enriched KEGG pathways and the gene counts under putative selection identified by outlier tests and Bayenv association tests. (XLSX 10 kb) [file 12864_2019_5872_MOESM13_ESM.xlsx]

## Sheet: Sheet1
Table S6 Enriched KEGG pathways and the gene counts under putative selection identified by outlier tests and Bayenv association tests.
Enriched KEGG pathways	Gene count
	Positive selection	Balancing selection	Bayenv
GO:0005262 calcium channel activity (molecular function)	4
GO:0006816 calcium ion transport (biological process)	4
GO:0006811 ion transport (biological process)	7
GO:0070588 calcium ion transmembrane transport (biological process)	3
GO:0055085 transmembrane transport (biological process)	5
GO:0003700 transcription factor activity, sequence-specific DNA binding (molecular function)	4
GO:0006355 regulation of transcription, DNA-templated (biological process)	7
GO:0043565 sequence-specific DNA binding	3
GO:0005509 calcium ion binding (molecular function)		5
GO:0016787 hydrolase activity (molecular function)		5
GO:0035556 intracellular signal transduction (biological process)		3
GO:0016021 integral component of membrane (cellular component category)			10
